# Supplementary material for: Revision of Eudorylas Aczél, 1940 (Diptera, Pipunculidae) in the Middle East, with the description of four new species
Source: Biodivers Data J. 2020 Sep 17;8:e53609. doi: 10.3897/BDJ.8.e53609 (PMC7515934; doi:10.3897/BDJ.8.e53609)
Supplement: XML Treatment for Eudorylas [file BDJ.8.e53609-treatment1.xml]

<!DOCTYPE tp:taxon-treatment
  PUBLIC "-//TaxonX//DTD Taxonomic Treatment Publishing DTD v0 20100105//EN" "tax-treatment-NSO.dtd">
<tp:taxon-treatment xmlns:tp="http://www.plazi.org/taxpub"><tp:treatment-meta><mixed-citation publication-type="journal"><person-group><name><surname>Motamedinia</surname><given-names>Behnam</given-names></name><name><surname>Skevington</surname><given-names>Jeffrey Hunter</given-names></name><name><surname>Kelso</surname><given-names>Scott</given-names></name></person-group><article-title>Revision of <italic><tp:taxon-name><tp:taxon-name-part taxon-name-part-type="genus" reg="Eudorylas">Eudorylas</tp:taxon-name-part></tp:taxon-name></italic> Aczél, 1940 (<tp:taxon-name><tp:taxon-name-part taxon-name-part-type="order">Diptera</tp:taxon-name-part></tp:taxon-name>, <tp:taxon-name><tp:taxon-name-part taxon-name-part-type="family">Pipunculidae</tp:taxon-name-part></tp:taxon-name>) in the Middle East, with the description of four new species</article-title><source>Biodivers Data J</source><day>17</day><month>9</month><year>2020</year><volume>8</volume><pub-id pub-id-type="doi">10.3897/BDJ.8.e53609</pub-id></mixed-citation></tp:treatment-meta><tp:nomenclature><tp:taxon-name>
            <object-id xmlns:xlink="http://www.w3.org/1999/xlink" content-type="arpha" xlink:type="simple">ADF6C055-91CE-59A9-90EA-A9216693586F</object-id>
            <tp:taxon-name-part taxon-name-part-type="genus">Eudorylas</tp:taxon-name-part>
          </tp:taxon-name><tp:taxon-authority>Aczél, 1940</tp:taxon-authority><tp:nomenclature-citation-list><tp:nomenclature-citation><tp:taxon-name>
                <tp:taxon-name-part taxon-name-part-type="genus">Eudorylas</tp:taxon-name-part>
              </tp:taxon-name><comment><italic><tp:taxon-name><tp:taxon-name-part taxon-name-part-type="genus" reg="Pipunculus">Pipunculus</tp:taxon-name-part> <tp:taxon-name-part taxon-name-part-type="species" reg="fuscipes">fuscipes</tp:taxon-name-part></tp:taxon-name></italic><xref ref-type="bibr" rid="B5751587">International Commission on Zoological Nomenclature 2002</xref></comment></tp:nomenclature-citation><tp:nomenclature-citation><tp:taxon-name>
                <tp:taxon-name-part taxon-name-part-type="genus">Eudorylas</tp:taxon-name-part>
              </tp:taxon-name><comment><bold>Synonyms</bold></comment></tp:nomenclature-citation><tp:nomenclature-citation><tp:taxon-name>
                <tp:taxon-name-part taxon-name-part-type="genus" reg="Metadorylas">Metadorylas</tp:taxon-name-part>
              </tp:taxon-name><comment> Rafael, 1987 - <xref ref-type="bibr" rid="B5355665">Skevington and Yeates 2001</xref>: 438.</comment></tp:nomenclature-citation><tp:nomenclature-citation><tp:taxon-name>
                <tp:taxon-name-part taxon-name-part-type="genus" reg="Neodorylas">Neodorylas</tp:taxon-name-part>
              </tp:taxon-name><comment> Kuznetzov, 1995 -<xref ref-type="bibr" rid="B5751587">International Commission on Zoological Nomenclature 2002</xref>.</comment></tp:nomenclature-citation><tp:nomenclature-citation><tp:taxon-name>
                <tp:taxon-name-part taxon-name-part-type="genus">Eudorylas</tp:taxon-name-part>
              </tp:taxon-name><tp:type-species><tp:taxon-name/></tp:type-species><comment> Synonyms: <tp:taxon-name><tp:taxon-name-part taxon-name-part-type="genus">Metadorylas</tp:taxon-name-part></tp:taxon-name><xref ref-type="bibr" rid="B5355665">Skevington and Yeates 2001</xref>: 438. <tp:taxon-name><tp:taxon-name-part taxon-name-part-type="genus">Neodorylas</tp:taxon-name-part></tp:taxon-name>: (ICZN 2002)</comment></tp:nomenclature-citation></tp:nomenclature-citation-list></tp:nomenclature><tp:treatment-sec sec-type="Diagnosis"><title>Diagnosis</title><p>Body length: 2.2-6.1 mm, wing length: 2.5-5.8 mm, pedicel with 3-7 upper and 1-5 lower bristles, flagellum grey to brownish-pruinose and tapering, frons often with a median keel, proepisternum with fan-like setal tuft, postprontal lobe with 3-10 setae along upper margin, scutellum with 10-20 short setae along posterior margin, hind tibiae with a wrinkled indentation, with or without erect anteromedial setae, pterostigma present, abdominal tergite 1 with 1-15 lateral bristles, syntergosternite 8 normal size and usually with membranous area, ejaculatory apodeme small and nail, fan or spade-shaped.</p></tp:treatment-sec><tp:treatment-sec sec-type="Distribution"><title>Distribution</title><p>Palaearctic (Andorra, Austria, Azerbaijan, Belgium, Bulgaria, China, Croatia, Cyprus, Czech Republic, Denmark, Egypt, Estonia, Finland, France, Japan, Georgia, Germany, Great Britain, Greece, Hungary, Iran, Ireland, Israel, Italy, Kazakhstan, Kyrgyz Republic, Latvia, Lithuania, Macedonia, Mongolia, Morocco, Netherlands, North Korea, Norway, Peru, Poland, Portugal, Romania, Russia, Slovakia, Slovenia, South Korea, Spain, Sri Lanka, Sweden, Switzerland, Tajikistan, Tunisia, Turkey, Turkmenistan, former Yugoslavia, Ukraine), Oriental (Borneo, India, Indonesia, Laos, Malaysia, Myanmar, Philippines, Singapore, Taiwan, Thailand, Vietnam), Afrotropical (Angola, Botswana, Burundi, Comoro Island, Congo, Gabon, Ghana, Kenya, Liberia, Madagascar, Malawi, Mozambique, Namibia, Rwanda, Tanzania, Trinidad, Uganda, Zimbabwe), Australian (Australia, Guam, New Zealand, Papua New Guinea), Nearctic (Canada, The United States of America) and Neotropical (Argentina, Bahamas, Brazil, Bolivia, Chile, Colombia, Costa Rica, Dominican Republic, Ecuador, El Salvador, Grenada, Jamaica, Mexico, Nicaragua, Panama, Paraguay) (<xref ref-type="bibr" rid="B5482837">Skevington 2020</xref>).</p></tp:treatment-sec><ref-list><ref id="B5751587"><element-citation xmlns:xlink="http://www.w3.org/1999/xlink" publication-type="article" xlink:type="simple"><person-group person-group-type="author"><name name-style="western"><surname>Nomenclature</surname><given-names>International Commission on Zoological</given-names></name></person-group><year>2002</year><article-title>Opinion 2000 (Case 3132). <italic><tp:taxon-name><tp:taxon-name-part taxon-name-part-type="genus" reg="Eudorylas">Eudorylas</tp:taxon-name-part></tp:taxon-name></italic> Aczél, 1940 and <italic><tp:taxon-name><tp:taxon-name-part taxon-name-part-type="genus" reg="Microcephalops">Microcephalops</tp:taxon-name-part></tp:taxon-name></italic> De Meyer, 1989 (<tp:taxon-name><tp:taxon-name-part taxon-name-part-type="class">Insecta</tp:taxon-name-part></tp:taxon-name>, <tp:taxon-name><tp:taxon-name-part taxon-name-part-type="order">Diptera</tp:taxon-name-part></tp:taxon-name>): conserved by the designation of <italic><tp:taxon-name><tp:taxon-name-part taxon-name-part-type="genus" reg="Pipunculus">Pipunculus</tp:taxon-name-part> <tp:taxon-name-part taxon-name-part-type="species" reg="fuscipes">fuscipes</tp:taxon-name-part></tp:taxon-name></italic> Zetterstedt, 1844 as the type species of <italic><tp:taxon-name><tp:taxon-name-part taxon-name-part-type="genus" reg="Eudorylas">Eudorylas</tp:taxon-name-part></tp:taxon-name></italic>.</article-title><source>Bulletin of Zoological Nomenclature</source><volume>59</volume><fpage>143</fpage><lpage>144</lpage></element-citation></ref><ref id="B5355665"><element-citation xmlns:xlink="http://www.w3.org/1999/xlink" publication-type="article" xlink:type="simple"><person-group person-group-type="author"><name name-style="western"><surname>Skevington</surname><given-names>Jeffrey H.</given-names></name><name name-style="western"><surname>Yeates</surname><given-names>David K.</given-names></name></person-group><year>2001</year><article-title>Phylogenetic classification of <tp:taxon-name><tp:taxon-name-part taxon-name-part-type="tribe">Eudorylini</tp:taxon-name-part></tp:taxon-name> (<tp:taxon-name><tp:taxon-name-part taxon-name-part-type="order">Diptera</tp:taxon-name-part></tp:taxon-name>: <tp:taxon-name><tp:taxon-name-part taxon-name-part-type="family">Pipunculidae</tp:taxon-name-part></tp:taxon-name>)</article-title><source>Systematic Entomology</source><volume>26</volume><issue>4</issue><fpage>421</fpage><lpage>452</lpage><pub-id pub-id-type="doi">10.1046/j.0307-6970.2001.00160.x</pub-id></element-citation></ref><ref id="B5482837"><element-citation xmlns:xlink="http://www.w3.org/1999/xlink" publication-type="website" xlink:type="simple"><person-group person-group-type="author"><name name-style="western"><surname>Skevington</surname><given-names>Jeffrey H.</given-names></name></person-group><article-title>Catalogue of the big-headed flies (<tp:taxon-name><tp:taxon-name-part taxon-name-part-type="order">Diptera</tp:taxon-name-part></tp:taxon-name>, <tp:taxon-name><tp:taxon-name-part taxon-name-part-type="family">Pipunculidae</tp:taxon-name-part></tp:taxon-name>) of the World (maintained as part of Canadian national Collection of Insects, Arachnids and Nematodes database).</article-title><uri xlink:type="simple">https://cnc.agr.gc.ca/taxonomy/Taxonomy.php?id=18557</uri><date-in-citation content-type="access-date">2020-01-03T00:00:00+02:00</date-in-citation></element-citation></ref></ref-list></tp:taxon-treatment>
