# Supplementary material for: Revision of Eudorylas Aczél, 1940 (Diptera, Pipunculidae) in the Middle East, with the description of four new species
Source: Biodivers Data J. 2020 Sep 17;8:e53609. doi: 10.3897/BDJ.8.e53609 (PMC7515934; doi:10.3897/BDJ.8.e53609)
Supplement: XML Treatment for Eudorylas auctus [file BDJ.8.e53609-treatment2.xml]

<!DOCTYPE tp:taxon-treatment
  PUBLIC "-//TaxonX//DTD Taxonomic Treatment Publishing DTD v0 20100105//EN" "tax-treatment-NSO.dtd">
<tp:taxon-treatment xmlns:tp="http://www.plazi.org/taxpub"><tp:treatment-meta><mixed-citation publication-type="journal"><person-group><name><surname>Motamedinia</surname><given-names>Behnam</given-names></name><name><surname>Skevington</surname><given-names>Jeffrey Hunter</given-names></name><name><surname>Kelso</surname><given-names>Scott</given-names></name></person-group><article-title>Revision of <italic><tp:taxon-name><tp:taxon-name-part taxon-name-part-type="genus" reg="Eudorylas">Eudorylas</tp:taxon-name-part></tp:taxon-name></italic> Aczél, 1940 (<tp:taxon-name><tp:taxon-name-part taxon-name-part-type="order">Diptera</tp:taxon-name-part></tp:taxon-name>, <tp:taxon-name><tp:taxon-name-part taxon-name-part-type="family">Pipunculidae</tp:taxon-name-part></tp:taxon-name>) in the Middle East, with the description of four new species</article-title><source>Biodivers Data J</source><day>17</day><month>9</month><year>2020</year><volume>8</volume><pub-id pub-id-type="doi">10.3897/BDJ.8.e53609</pub-id></mixed-citation></tp:treatment-meta><tp:nomenclature><tp:taxon-name><object-id xmlns:xlink="http://www.w3.org/1999/xlink" content-type="arpha" xlink:type="simple">739674C2-E8DB-5AE8-A8F6-E3FB44E3E15A</object-id><tp:taxon-name-part taxon-name-part-type="genus">Eudorylas</tp:taxon-name-part> <tp:taxon-name-part taxon-name-part-type="species">auctus</tp:taxon-name-part></tp:taxon-name><tp:taxon-authority>Kehlmaier, 2005</tp:taxon-authority></tp:nomenclature><tp:treatment-sec sec-type="Diagnosis"><title>Diagnosis</title><p>This species can be recognised by the squared base of the surstyli, with inner finger-like projection in dorsal view; gonopods equal, inner side of basal half of hypandrium swollen in ventral view; phallus trifid and coiled twice; phallic guide straight in lateral view (for illustrations, see <xref ref-type="bibr" rid="B5355574">Kehlmaier 2005a</xref>: Figure 47a, l).</p></tp:treatment-sec><tp:treatment-sec sec-type="Distribution"><title>Distribution</title><p>England, Germany, Greece, Iran (Fig. <xref ref-type="fig" rid="F5552211">1</xref>), Italy, Kyrgyz Republic, Spain, Tajikistan, Uzbekistan (<xref ref-type="bibr" rid="B5355574">Kehlmaier 2005a</xref>, <xref ref-type="bibr" rid="B5355564">Kazerani et al. 2017</xref>, <xref ref-type="bibr" rid="B5482837">Skevington 2020</xref>).</p></tp:treatment-sec><tp:treatment-sec sec-type="Notes"><title>Notes</title><p>Our single DNA barcode of <italic><tp:taxon-name><tp:taxon-name-part taxon-name-part-type="genus" reg="Eudorylas">Eudorylas</tp:taxon-name-part> <tp:taxon-name-part taxon-name-part-type="species" reg="auctus">auctus</tp:taxon-name-part></tp:taxon-name></italic> from Germany (JSS15405) overlaps with barcodes of <italic><tp:taxon-name><tp:taxon-name-part taxon-name-part-type="genus" reg="Eudorylas">E.</tp:taxon-name-part> <tp:taxon-name-part taxon-name-part-type="species" reg="obscurus">obscurus</tp:taxon-name-part></tp:taxon-name></italic> from France (CNC464954) and <italic><tp:taxon-name><tp:taxon-name-part taxon-name-part-type="genus" reg="Eudorylas">E.</tp:taxon-name-part> <tp:taxon-name-part taxon-name-part-type="species" reg="longifrons">longifrons</tp:taxon-name-part></tp:taxon-name></italic> from Iran (GB: <ext-link xmlns:xlink="http://www.w3.org/1999/xlink" ext-link-type="uri" xlink:href="https://www.ncbi.nlm.nih.gov/nuccore/LT671752" xlink:type="simple">LT671752</ext-link>). The genitalia of these species are different, so this is likely just a case of incomplete lineage sorting due to ancestral hybridisation or the fact that these are young species whose barcodes have not yet diverged, as seen in many other taxa (e.g. <xref ref-type="bibr" rid="B5745026">Skevington 2005</xref>, <xref ref-type="bibr" rid="B5667169">Skevington et al. 2007</xref>, <xref ref-type="bibr" rid="B5667179">Young et al. 2016</xref>). It does raise the possibility that these three taxa are part of a single variable species with polymorphic genitalia. Future work should explore population genetics within this cluster of species, perhaps using the rapidly evolving marker, ITS2.</p></tp:treatment-sec><tp:treatment-sec><!--Section generated to contain objects referenced in tp:taxon-treatment.--><fig id="F5552211" position="float" orientation="portrait"><object-id xmlns:xlink="http://www.w3.org/1999/xlink" content-type="arpha" xlink:type="simple">74603EEB-143B-5A52-9A46-4142AAED320F</object-id><object-id xmlns:xlink="http://www.w3.org/1999/xlink" content-type="doi" xlink:type="simple">10.3897/BDJ.8.e53609.figure1</object-id><label>Figure 1.</label><caption><p><italic><tp:taxon-name><tp:taxon-name-part taxon-name-part-type="genus" reg="Eudorylas">Eudorylas</tp:taxon-name-part></tp:taxon-name></italic> species distribution in the Middle East.</p></caption><graphic xmlns:xlink="http://www.w3.org/1999/xlink" xlink:href="bdj-08-e53609-g001.jpg" position="float" id="oo_426531.jpg" orientation="portrait" xlink:type="simple"><uri content-type="original_file" xlink:type="simple">https://binary.pensoft.net/fig/426531</uri></graphic></fig></tp:treatment-sec><ref-list><ref id="B5355574"><element-citation xmlns:xlink="http://www.w3.org/1999/xlink" publication-type="article" xlink:type="simple"><person-group person-group-type="author"><name name-style="western"><surname>Kehlmaier</surname><given-names>C.</given-names></name></person-group><year>2005</year><article-title>Taxonomic revision of European <tp:taxon-name><tp:taxon-name-part taxon-name-part-type="tribe">Eudorylini</tp:taxon-name-part></tp:taxon-name> (<tp:taxon-name><tp:taxon-name-part taxon-name-part-type="class">Insecta</tp:taxon-name-part></tp:taxon-name>, <tp:taxon-name><tp:taxon-name-part taxon-name-part-type="order">Diptera</tp:taxon-name-part></tp:taxon-name>, <tp:taxon-name><tp:taxon-name-part taxon-name-part-type="family">Pipunculidae</tp:taxon-name-part></tp:taxon-name>)</article-title><source>Verhandlungen des Naturwissenschaftlichen Vereins in Hamburg</source><volume>41</volume><fpage>45</fpage><lpage>353</lpage></element-citation></ref><ref id="B5355564"><element-citation xmlns:xlink="http://www.w3.org/1999/xlink" publication-type="article" xlink:type="simple"><person-group person-group-type="author"><name name-style="western"><surname>Kazerani</surname><given-names>F.</given-names></name><name name-style="western"><surname>Khaghaninia</surname><given-names>S.</given-names></name><name name-style="western"><surname>Kehlmaier</surname><given-names>C.</given-names></name></person-group><year>2017</year><article-title>Additions to the <tp:taxon-name><tp:taxon-name-part taxon-name-part-type="family">Pipunculidae</tp:taxon-name-part></tp:taxon-name> fauna of Iran with the description of a new <italic><tp:taxon-name><tp:taxon-name-part taxon-name-part-type="genus" reg="Tomosvaryella">Tomosvaryella</tp:taxon-name-part></tp:taxon-name></italic> (<tp:taxon-name><tp:taxon-name-part taxon-name-part-type="class">Insecta</tp:taxon-name-part></tp:taxon-name>: <tp:taxon-name><tp:taxon-name-part taxon-name-part-type="order">Diptera</tp:taxon-name-part></tp:taxon-name>)</article-title><source>Zoology in the Middle East</source><volume>63</volume><fpage>147</fpage><lpage>153</lpage><pub-id pub-id-type="doi">10.1080/09397140.2017.1315856</pub-id></element-citation></ref><ref id="B5482837"><element-citation xmlns:xlink="http://www.w3.org/1999/xlink" publication-type="website" xlink:type="simple"><person-group person-group-type="author"><name name-style="western"><surname>Skevington</surname><given-names>Jeffrey H.</given-names></name></person-group><article-title>Catalogue of the big-headed flies (<tp:taxon-name><tp:taxon-name-part taxon-name-part-type="order">Diptera</tp:taxon-name-part></tp:taxon-name>, <tp:taxon-name><tp:taxon-name-part taxon-name-part-type="family">Pipunculidae</tp:taxon-name-part></tp:taxon-name>) of the World (maintained as part of Canadian national Collection of Insects, Arachnids and Nematodes database).</article-title><uri xlink:type="simple">https://cnc.agr.gc.ca/taxonomy/Taxonomy.php?id=18557</uri><date-in-citation content-type="access-date">2020-01-03T00:00:00+02:00</date-in-citation></element-citation></ref><ref id="B5745026"><element-citation xmlns:xlink="http://www.w3.org/1999/xlink" publication-type="article" xlink:type="simple"><person-group person-group-type="author"><name name-style="western"><surname>Skevington</surname><given-names>Jeffrey H.</given-names></name></person-group><year>2005</year><article-title>Revision of Nearctic <italic><tp:taxon-name><tp:taxon-name-part taxon-name-part-type="genus" reg="Nephrocerus">Nephrocerus</tp:taxon-name-part></tp:taxon-name></italic> Zetterstedt (<tp:taxon-name><tp:taxon-name-part taxon-name-part-type="order">Diptera</tp:taxon-name-part></tp:taxon-name>: <tp:taxon-name><tp:taxon-name-part taxon-name-part-type="family">Pipunculidae</tp:taxon-name-part></tp:taxon-name>)</article-title><source>Zootaxa</source><volume>977</volume><fpage>1</fpage><lpage>36</lpage><comment content-type="language">English</comment><pub-id pub-id-type="doi">10.11646/zootaxa.977.1.1</pub-id></element-citation></ref><ref id="B5667169"><element-citation xmlns:xlink="http://www.w3.org/1999/xlink" publication-type="article" xlink:type="simple"><person-group person-group-type="author"><name name-style="western"><surname>Skevington</surname><given-names>Jeffrey H.</given-names></name><name name-style="western"><surname>Kehlmaier</surname><given-names>Christian</given-names></name><name name-style="western"><surname>Ståhls</surname><given-names>Gunilla</given-names></name></person-group><year>2007</year><article-title>DNA barcoding: Mixed results for big-headed flies (<tp:taxon-name><tp:taxon-name-part taxon-name-part-type="order">Diptera</tp:taxon-name-part></tp:taxon-name>: <tp:taxon-name><tp:taxon-name-part taxon-name-part-type="family">Pipunculidae</tp:taxon-name-part></tp:taxon-name>)</article-title><source>Zootaxa</source><volume>1423</volume><fpage>1</fpage><lpage>26</lpage><pub-id pub-id-type="doi">10.11646/zootaxa.1423.1.1</pub-id></element-citation></ref><ref id="B5667179"><element-citation xmlns:xlink="http://www.w3.org/1999/xlink" publication-type="article" xlink:type="simple"><person-group person-group-type="author"><name name-style="western"><surname>Young</surname><given-names>Andrew D.</given-names></name><name name-style="western"><surname>Marshall</surname><given-names>Stephen A.</given-names></name><name name-style="western"><surname>Skevington</surname><given-names>Jeffrey H.</given-names></name></person-group><year>2016</year><article-title>Revision of Nearctic <italic><tp:taxon-name><tp:taxon-name-part taxon-name-part-type="genus" reg="Platycheirus">Platycheirus</tp:taxon-name-part></tp:taxon-name></italic> Lepeletier and Serville (<tp:taxon-name><tp:taxon-name-part taxon-name-part-type="order">Diptera</tp:taxon-name-part></tp:taxon-name>: <tp:taxon-name><tp:taxon-name-part taxon-name-part-type="family">Syrphidae</tp:taxon-name-part></tp:taxon-name>)</article-title><source>Zootaxa</source><volume>4082</volume><fpage>1</fpage><lpage>317</lpage><pub-id pub-id-type="doi">10.11646/zootaxa.4082.1.1</pub-id></element-citation></ref></ref-list></tp:taxon-treatment>
