# Supplementary material for: Revision of Eudorylas Aczél, 1940 (Diptera, Pipunculidae) in the Middle East, with the description of four new species
Source: Biodivers Data J. 2020 Sep 17;8:e53609. doi: 10.3897/BDJ.8.e53609 (PMC7515934; doi:10.3897/BDJ.8.e53609)
Supplement: XML Treatment for Eudorylas avis [file BDJ.8.e53609-treatment3.xml]

<!DOCTYPE tp:taxon-treatment
  PUBLIC "-//TaxonX//DTD Taxonomic Treatment Publishing DTD v0 20100105//EN" "tax-treatment-NSO.dtd">
<tp:taxon-treatment xmlns:tp="http://www.plazi.org/taxpub"><tp:treatment-meta><mixed-citation publication-type="journal"><person-group><name><surname>Motamedinia</surname><given-names>Behnam</given-names></name><name><surname>Skevington</surname><given-names>Jeffrey Hunter</given-names></name><name><surname>Kelso</surname><given-names>Scott</given-names></name></person-group><article-title>Revision of <italic><tp:taxon-name><tp:taxon-name-part taxon-name-part-type="genus" reg="Eudorylas">Eudorylas</tp:taxon-name-part></tp:taxon-name></italic> Aczél, 1940 (<tp:taxon-name><tp:taxon-name-part taxon-name-part-type="order">Diptera</tp:taxon-name-part></tp:taxon-name>, <tp:taxon-name><tp:taxon-name-part taxon-name-part-type="family">Pipunculidae</tp:taxon-name-part></tp:taxon-name>) in the Middle East, with the description of four new species</article-title><source>Biodivers Data J</source><day>17</day><month>9</month><year>2020</year><volume>8</volume><pub-id pub-id-type="doi">10.3897/BDJ.8.e53609</pub-id></mixed-citation></tp:treatment-meta><tp:nomenclature><tp:taxon-name><object-id xmlns:xlink="http://www.w3.org/1999/xlink" content-type="arpha" xlink:type="simple">2490EA18-FD60-5BFE-A244-C2CB17592186</object-id><tp:taxon-name-part taxon-name-part-type="genus">Eudorylas</tp:taxon-name-part> <tp:taxon-name-part taxon-name-part-type="species">avis</tp:taxon-name-part><object-id xmlns:xlink="http://www.w3.org/1999/xlink" content-type="zoobank" xlink:type="simple" object-id-type="ZooBank">318851F6-56DB-4EE6-B73B-0CE034798FC2</object-id></tp:taxon-name><tp:taxon-authority>Motamedinia &amp; Skevington, 2020</tp:taxon-authority><tp:taxon-status xmlns:xlink="http://www.w3.org/1999/xlink" xlink:type="simple">sp. n.</tp:taxon-status></tp:nomenclature><tp:treatment-sec sec-type="materials"><title>Materials</title><list list-type="alpha-lower" list-content="occurrences"><list-item><p><bold>Type status:</bold> <named-content xmlns:xlink="http://www.w3.org/1999/xlink" content-type="dwc:typeStatus" xlink:type="simple">Holotype</named-content>. <bold>Occurrence:</bold> catalogNumber: <named-content xmlns:xlink="http://www.w3.org/1999/xlink" content-type="dwc:catalogNumber" xlink:type="simple">CNCD6829</named-content>; individualCount: <named-content xmlns:xlink="http://www.w3.org/1999/xlink" content-type="dwc:individualCount" xlink:type="simple">1</named-content>; sex: <named-content xmlns:xlink="http://www.w3.org/1999/xlink" content-type="dwc:sex" xlink:type="simple">male</named-content>; lifeStage: <named-content xmlns:xlink="http://www.w3.org/1999/xlink" content-type="dwc:lifeStage" xlink:type="simple">adult</named-content>; associatedSequences: <named-content xmlns:xlink="http://www.w3.org/1999/xlink" content-type="dwc:associatedSequences" xlink:type="simple">GB: <ext-link ext-link-type="uri" xlink:href="https://www.ncbi.nlm.nih.gov/nuccore/MN549658" xlink:type="simple">MN549658</ext-link></named-content>; <bold>Taxon:</bold> scientificName: <named-content xmlns:xlink="http://www.w3.org/1999/xlink" content-type="dwc:scientificName" xlink:type="simple"><italic><tp:taxon-name><tp:taxon-name-part taxon-name-part-type="genus" reg="Eudorylas">Eudorylas</tp:taxon-name-part> <tp:taxon-name-part taxon-name-part-type="species" reg="avis">avis</tp:taxon-name-part></tp:taxon-name></italic></named-content>; <bold>Location:</bold> country: <named-content xmlns:xlink="http://www.w3.org/1999/xlink" content-type="dwc:country" xlink:type="simple">Yemen</named-content>; locality: <named-content xmlns:xlink="http://www.w3.org/1999/xlink" content-type="dwc:locality" xlink:type="simple">12 km NW of Manakhah</named-content>; decimalLatitude: <named-content xmlns:xlink="http://www.w3.org/1999/xlink" content-type="dwc:decimalLatitude" xlink:type="simple">15.071944</named-content>; decimalLongitude: <named-content xmlns:xlink="http://www.w3.org/1999/xlink" content-type="dwc:decimalLongitude" xlink:type="simple">43.740833</named-content>; <bold>Event:</bold> samplingProtocol: <named-content xmlns:xlink="http://www.w3.org/1999/xlink" content-type="dwc:samplingProtocol" xlink:type="simple">Malaise trap</named-content>; eventDate: <named-content xmlns:xlink="http://www.w3.org/1999/xlink" content-type="dwc:eventDate" xlink:type="simple">2003-06-24/08-04</named-content>; <bold>Record Level:</bold> institutionCode: <named-content xmlns:xlink="http://www.w3.org/1999/xlink" content-type="dwc:institutionCode" xlink:type="simple">CNC</named-content></p></list-item></list></tp:treatment-sec><tp:treatment-sec sec-type="Description"><title>Description</title><p><bold>Male</bold> (Fig. <xref ref-type="fig" rid="F5910269">2</xref>A, B). Body length (excluding antennae): 3.4 mm. <bold>Head</bold>. Face grey pruinose. Scape dark with one short upper bristle, pedicel dark with three short upper bristles and three short lower bristles, flagellum and base of arista light brown; flagellum tapering and grey-white pruinose (LF:WF = 2.5). Labellum yellow. Eyes meeting for a distance of 12 facets. Frons silver-grey pruinose. Vertex black, lacking pruinosity. Occiput dark and grey pruinose. <bold>Thorax</bold>. Postpronotal lobe light yellow, grey pruinose with 6-7 short bristles along upper margin (up to 0.05 mm). Prescutum black, grey pruinose. Scutum black, brown pruinose with scattered long setae at anterior supra-alar area. Scutellum black, brown pruinose with eight dark setae along posterior margin (up to 0.4 mm). Subscutellum dark, grey pruinose. Pleura dark brown, grey pruinose. <bold>Wing</bold>. Length: 4.5 mm. LW:MWW = 3.0. Wing almost entirely covered with microtrichia. Pterostigma dark-brown and complete. LS:LTC = 1.0. LTC:LFC = 1.3. Cross-vein r-m reaches dm shortly after one-third of the cell's length. Halter length: 0.5 mm. Light brown. <bold>Legs</bold>. Coxae dark, grey pruinose. Mid coxa with four black anterior bristles. Trochanters light brown, partly grey pruinose. Femora dark with light brown apices and light brown posteriorly. Mid and hind femora bearing two rows of dark, peg-like anteroventral spines in apical one third. Tibiae light brown, grey pruinose, with two rows of short setae on anterior and three rows on posterior side. Hind tibiae bearing one or two wrinkled indentations in middle. Tarsi yellowish but distitarsi dark, with scattered dark setae at anterior margin. Claws yellow with black tips. <bold>Abdomen</bold>. Ground colour dark brown, tergites 1 black, grey pruinose, with one long and 5-6 short lateral bristles. Tergites 2–4 laterally grey pollinose extending a little on to dorsal surface along posterior margin, otherwise brown pollinose. Sternites dark brown, brown pruinose. Syntergosternite 8 dark, dark pruinose. Membranous area large, almost reaching epandrium, vertically directed. <bold>Genitalia</bold>. Genital capsule in dorsal view: epandrium and surstyli brown, brown pruinose. Epandrium longer than wide (MLE:MWE = 1.3) (Fig. <xref ref-type="fig" rid="F5355776">3</xref>A). Surstyli asymmetrical, right larger than left one. Left surstylus rather rectangular-shaped. Base of left surstylus wider than the right one. Right surstylus with an inner finger-like projection curved towards left surstylus, left surstylus with a projection at apex (Fig. <xref ref-type="fig" rid="F5355776">3</xref>A). Genital capsule in ventral view: gonopods unequal, right is longer than the left one (Fig. <xref ref-type="fig" rid="F5355776">3</xref>B). Genital capsule in lateral view: both surstyli with a finger-like projection at apices, right surstylus with shorter finger-like projection than left one, base of right surstylus broader than left one (Fig. <xref ref-type="fig" rid="F5355776">3</xref>D, E). Phallus trifid; phallic guide strongly broadened, bent shortly before apex with two ventrally feather-like projections and apically with a small projecting hook (Fig. <xref ref-type="fig" rid="F5355776">3</xref>D, E); hypandrial apodeme extended (Fig. <xref ref-type="fig" rid="F5355776">3</xref>D, E). Ejaculatory apodeme spade-shaped (Fig. <xref ref-type="fig" rid="F5355776">3</xref>C).</p></tp:treatment-sec><tp:treatment-sec sec-type="Diagnosis"><title>Diagnosis</title><p>This species can be distinguished by the shape of the surstyli in dorsal view; base of left surstylus broader than the right one, right surstylus apically with inner long finger-like projection curved towards left one and small outer finger-like projection (Fig. <xref ref-type="fig" rid="F5355776">3</xref>A); large membranous area (Fig. <xref ref-type="fig" rid="F5355776">3</xref>A); phallic guide bent before apex with two feather-like projections in lateral view (Fig. <xref ref-type="fig" rid="F5355776">3</xref>D, E); distinct hypandrial apodeme in lateral view (Fig. <xref ref-type="fig" rid="F5355776">3</xref>D, E).</p></tp:treatment-sec><tp:treatment-sec sec-type="Etymology"><title>Etymology</title><p>The specific epithet is derived from the Latin <tp:taxon-name><tp:taxon-name-part taxon-name-part-type="genus" reg="Eudorylas"/><tp:taxon-name-part taxon-name-part-type="species" reg="avis">avis</tp:taxon-name-part></tp:taxon-name> which means bird and refers to the similarity between the shape of the phallic guide apically in lateral view to that of a bird.</p></tp:treatment-sec><tp:treatment-sec sec-type="Distribution"><title>Distribution</title><p>Yemen (Fig. <xref ref-type="fig" rid="F5552211">1</xref>).</p></tp:treatment-sec><tp:treatment-sec sec-type="Notes"><title>Notes</title><p>Based on DNA barcodes, this species is closest to one or more species from South Africa (2.09-2.45% pairwise divergence<underline>)</underline>. Unidentified female specimens from Yemen (CNCD6818) and Angola (CNC395962) are sufficiently different that they are not likely the same species (4.21% and 3.14%, respectively).</p></tp:treatment-sec><tp:treatment-sec><!--Section generated to contain objects referenced in tp:taxon-treatment.--><fig id="F5910269" position="float" orientation="portrait"><object-id xmlns:xlink="http://www.w3.org/1999/xlink" content-type="arpha" xlink:type="simple">F4BCAA28-D567-5197-A495-76A05976B9EC</object-id><object-id xmlns:xlink="http://www.w3.org/1999/xlink" content-type="doi" xlink:type="simple">10.3897/BDJ.8.e53609.figure2</object-id><label>Figure 2.</label><caption><p>Male of <italic><tp:taxon-name><tp:taxon-name-part taxon-name-part-type="genus" reg="Eudorylas">Eudorylas</tp:taxon-name-part> <tp:taxon-name-part taxon-name-part-type="species" reg="avis">avis</tp:taxon-name-part></tp:taxon-name></italic> Motamedinia &amp; Skevington sp. n. (CNCD6829) (A) habitus in dorsal view (terminalia removed); (B) habitus in lateral view. Scale bar = 0.5 mm.</p></caption><graphic xmlns:xlink="http://www.w3.org/1999/xlink" xlink:href="bdj-08-e53609-g002.jpg" position="float" id="oo_426432.jpg" orientation="portrait" xlink:type="simple"><uri content-type="original_file" xlink:type="simple">https://binary.pensoft.net/fig/426432</uri></graphic></fig><fig id="F5355776" position="float" orientation="portrait"><object-id xmlns:xlink="http://www.w3.org/1999/xlink" content-type="arpha" xlink:type="simple">62D4FCBC-2E55-5A31-9048-0D3502BB6D78</object-id><object-id xmlns:xlink="http://www.w3.org/1999/xlink" content-type="doi" xlink:type="simple">10.3897/BDJ.8.e53609.figure3</object-id><label>Figure 3.</label><caption><p>Male genitalia of <italic><tp:taxon-name><tp:taxon-name-part taxon-name-part-type="genus" reg="Eudorylas">Eudorylas</tp:taxon-name-part> <tp:taxon-name-part taxon-name-part-type="species" reg="avis">avis</tp:taxon-name-part></tp:taxon-name></italic> Motamedinia &amp; Skevington sp. n. (CNCD6829) (A) in dorsal view; (B) in ventral view; (C) ejaculatory apodeme; (D, E) in lateral view.</p></caption><graphic xmlns:xlink="http://www.w3.org/1999/xlink" xlink:href="bdj-08-e53609-g003.jpg" position="float" id="oo_432142.jpg" orientation="portrait" xlink:type="simple"><uri content-type="original_file" xlink:type="simple">https://binary.pensoft.net/fig/432142</uri></graphic></fig><fig id="F5552211" position="float" orientation="portrait"><object-id xmlns:xlink="http://www.w3.org/1999/xlink" content-type="arpha" xlink:type="simple">74603EEB-143B-5A52-9A46-4142AAED320F</object-id><object-id xmlns:xlink="http://www.w3.org/1999/xlink" content-type="doi" xlink:type="simple">10.3897/BDJ.8.e53609.figure1</object-id><label>Figure 1.</label><caption><p><italic><tp:taxon-name><tp:taxon-name-part taxon-name-part-type="genus" reg="Eudorylas">Eudorylas</tp:taxon-name-part></tp:taxon-name></italic> species distribution in the Middle East.</p></caption><graphic xmlns:xlink="http://www.w3.org/1999/xlink" xlink:href="bdj-08-e53609-g001.jpg" position="float" id="oo_426531.jpg" orientation="portrait" xlink:type="simple"><uri content-type="original_file" xlink:type="simple">https://binary.pensoft.net/fig/426531</uri></graphic></fig></tp:treatment-sec></tp:taxon-treatment>
