# Supplementary material for: Revision of Eudorylas Aczél, 1940 (Diptera, Pipunculidae) in the Middle East, with the description of four new species
Source: Biodivers Data J. 2020 Sep 17;8:e53609. doi: 10.3897/BDJ.8.e53609 (PMC7515934; doi:10.3897/BDJ.8.e53609)
Supplement: XML Treatment for Eudorylas longifrons [file BDJ.8.e53609-treatment15.xml]

<!DOCTYPE tp:taxon-treatment
  PUBLIC "-//TaxonX//DTD Taxonomic Treatment Publishing DTD v0 20100105//EN" "tax-treatment-NSO.dtd">
<tp:taxon-treatment xmlns:tp="http://www.plazi.org/taxpub"><tp:treatment-meta><mixed-citation publication-type="journal"><person-group><name><surname>Motamedinia</surname><given-names>Behnam</given-names></name><name><surname>Skevington</surname><given-names>Jeffrey Hunter</given-names></name><name><surname>Kelso</surname><given-names>Scott</given-names></name></person-group><article-title>Revision of <italic><tp:taxon-name><tp:taxon-name-part taxon-name-part-type="genus" reg="Eudorylas">Eudorylas</tp:taxon-name-part></tp:taxon-name></italic> Aczél, 1940 (<tp:taxon-name><tp:taxon-name-part taxon-name-part-type="order">Diptera</tp:taxon-name-part></tp:taxon-name>, <tp:taxon-name><tp:taxon-name-part taxon-name-part-type="family">Pipunculidae</tp:taxon-name-part></tp:taxon-name>) in the Middle East, with the description of four new species</article-title><source>Biodivers Data J</source><day>17</day><month>9</month><year>2020</year><volume>8</volume><pub-id pub-id-type="doi">10.3897/BDJ.8.e53609</pub-id></mixed-citation></tp:treatment-meta><tp:nomenclature><tp:taxon-name><object-id xmlns:xlink="http://www.w3.org/1999/xlink" content-type="arpha" xlink:type="simple">1B43BABB-A6C8-5A0D-94C7-A6525186090B</object-id><tp:taxon-name-part taxon-name-part-type="genus">Eudorylas</tp:taxon-name-part> <tp:taxon-name-part taxon-name-part-type="species">longifrons</tp:taxon-name-part></tp:taxon-name><tp:taxon-authority>Coe, 1966</tp:taxon-authority></tp:nomenclature><tp:treatment-sec sec-type="Diagnosis"><title>Diagnosis</title><p>This species can be recognised by asymmetrical surstyli with short inner finger-like projection, right longer than left one in dorsal view; gonopods small, right slightly higher than left one in ventral view; phallic guide straight and broad in lateral view (for illustration, see <xref ref-type="bibr" rid="B5355574">Kehlmaier 2005a</xref>: Fig. 50a, l).</p></tp:treatment-sec><tp:treatment-sec sec-type="Distribution"><title>Distribution</title><p>Belgium, Croatia, Czech Republic, Denmark, France, Germany, England, Hungary, Iran, Israel, Italy, Latvia, Macedonia, Romania, Slovakia, Switzerland (<xref ref-type="bibr" rid="B5355574">Kehlmaier 2005a</xref>, <xref ref-type="bibr" rid="B5482837">Skevington 2020</xref>) (Fig. <xref ref-type="fig" rid="F5726156">6</xref>).</p></tp:treatment-sec><tp:treatment-sec sec-type="Notes"><title>Notes</title><p>DNA barcodes of <italic><tp:taxon-name><tp:taxon-name-part taxon-name-part-type="genus" reg="Eudorylas">Eudorylas</tp:taxon-name-part> <tp:taxon-name-part taxon-name-part-type="species" reg="longifrons">longifrons</tp:taxon-name-part></tp:taxon-name></italic> overlap with <italic><tp:taxon-name><tp:taxon-name-part taxon-name-part-type="genus" reg="Eudorylas">E.</tp:taxon-name-part> <tp:taxon-name-part taxon-name-part-type="species" reg="auctus">auctus</tp:taxon-name-part></tp:taxon-name></italic> and <italic><tp:taxon-name><tp:taxon-name-part taxon-name-part-type="genus" reg="Eudorylas">E.</tp:taxon-name-part> <tp:taxon-name-part taxon-name-part-type="species" reg="obscurus">obscurus</tp:taxon-name-part></tp:taxon-name></italic>. See the notes under <italic><tp:taxon-name><tp:taxon-name-part taxon-name-part-type="genus" reg="Eudorylas">E.</tp:taxon-name-part> <tp:taxon-name-part taxon-name-part-type="species" reg="auctus">auctus</tp:taxon-name-part></tp:taxon-name></italic> for more details.</p></tp:treatment-sec><tp:treatment-sec><!--Section generated to contain objects referenced in tp:taxon-treatment.--><fig id="F5726156" position="float" orientation="portrait"><object-id xmlns:xlink="http://www.w3.org/1999/xlink" content-type="arpha" xlink:type="simple">BCF922F9-ABF1-511F-81EA-5E4CA17988F4</object-id><object-id xmlns:xlink="http://www.w3.org/1999/xlink" content-type="doi" xlink:type="simple">10.3897/BDJ.8.e53609.figure6</object-id><label>Figure 6.</label><caption><p><italic><tp:taxon-name><tp:taxon-name-part taxon-name-part-type="genus" reg="Eudorylas">Eudorylas</tp:taxon-name-part></tp:taxon-name></italic> species distribution in the Middle East.</p></caption><graphic xmlns:xlink="http://www.w3.org/1999/xlink" xlink:href="bdj-08-e53609-g006.jpg" position="float" id="oo_426524.jpg" orientation="portrait" xlink:type="simple"><uri content-type="original_file" xlink:type="simple">https://binary.pensoft.net/fig/426524</uri></graphic></fig></tp:treatment-sec><ref-list><ref id="B5355574"><element-citation xmlns:xlink="http://www.w3.org/1999/xlink" publication-type="article" xlink:type="simple"><person-group person-group-type="author"><name name-style="western"><surname>Kehlmaier</surname><given-names>C.</given-names></name></person-group><year>2005</year><article-title>Taxonomic revision of European <tp:taxon-name><tp:taxon-name-part taxon-name-part-type="tribe">Eudorylini</tp:taxon-name-part></tp:taxon-name> (<tp:taxon-name><tp:taxon-name-part taxon-name-part-type="class">Insecta</tp:taxon-name-part></tp:taxon-name>, <tp:taxon-name><tp:taxon-name-part taxon-name-part-type="order">Diptera</tp:taxon-name-part></tp:taxon-name>, <tp:taxon-name><tp:taxon-name-part taxon-name-part-type="family">Pipunculidae</tp:taxon-name-part></tp:taxon-name>)</article-title><source>Verhandlungen des Naturwissenschaftlichen Vereins in Hamburg</source><volume>41</volume><fpage>45</fpage><lpage>353</lpage></element-citation></ref><ref id="B5482837"><element-citation xmlns:xlink="http://www.w3.org/1999/xlink" publication-type="website" xlink:type="simple"><person-group person-group-type="author"><name name-style="western"><surname>Skevington</surname><given-names>Jeffrey H.</given-names></name></person-group><article-title>Catalogue of the big-headed flies (<tp:taxon-name><tp:taxon-name-part taxon-name-part-type="order">Diptera</tp:taxon-name-part></tp:taxon-name>, <tp:taxon-name><tp:taxon-name-part taxon-name-part-type="family">Pipunculidae</tp:taxon-name-part></tp:taxon-name>) of the World (maintained as part of Canadian national Collection of Insects, Arachnids and Nematodes database).</article-title><uri xlink:type="simple">https://cnc.agr.gc.ca/taxonomy/Taxonomy.php?id=18557</uri><date-in-citation content-type="access-date">2020-01-03T00:00:00+02:00</date-in-citation></element-citation></ref></ref-list></tp:taxon-treatment>
