# Supplementary material for: Revision of Eudorylas Aczél, 1940 (Diptera, Pipunculidae) in the Middle East, with the description of four new species
Source: Biodivers Data J. 2020 Sep 17;8:e53609. doi: 10.3897/BDJ.8.e53609 (PMC7515934; doi:10.3897/BDJ.8.e53609)
Supplement: XML Treatment for Eudorylas nasicus [file BDJ.8.e53609-treatment16.xml]

<!DOCTYPE tp:taxon-treatment
  PUBLIC "-//TaxonX//DTD Taxonomic Treatment Publishing DTD v0 20100105//EN" "tax-treatment-NSO.dtd">
<tp:taxon-treatment xmlns:tp="http://www.plazi.org/taxpub"><tp:treatment-meta><mixed-citation publication-type="journal"><person-group><name><surname>Motamedinia</surname><given-names>Behnam</given-names></name><name><surname>Skevington</surname><given-names>Jeffrey Hunter</given-names></name><name><surname>Kelso</surname><given-names>Scott</given-names></name></person-group><article-title>Revision of <italic><tp:taxon-name><tp:taxon-name-part taxon-name-part-type="genus" reg="Eudorylas">Eudorylas</tp:taxon-name-part></tp:taxon-name></italic> Aczél, 1940 (<tp:taxon-name><tp:taxon-name-part taxon-name-part-type="order">Diptera</tp:taxon-name-part></tp:taxon-name>, <tp:taxon-name><tp:taxon-name-part taxon-name-part-type="family">Pipunculidae</tp:taxon-name-part></tp:taxon-name>) in the Middle East, with the description of four new species</article-title><source>Biodivers Data J</source><day>17</day><month>9</month><year>2020</year><volume>8</volume><pub-id pub-id-type="doi">10.3897/BDJ.8.e53609</pub-id></mixed-citation></tp:treatment-meta><tp:nomenclature><tp:taxon-name><object-id xmlns:xlink="http://www.w3.org/1999/xlink" content-type="arpha" xlink:type="simple">7B5D9EDD-C989-5BAD-B19E-E131A2419EBF</object-id><tp:taxon-name-part taxon-name-part-type="genus">Eudorylas</tp:taxon-name-part> <tp:taxon-name-part taxon-name-part-type="species">nasicus</tp:taxon-name-part><object-id xmlns:xlink="http://www.w3.org/1999/xlink" content-type="zoobank" xlink:type="simple" object-id-type="ZooBank">3BCDC8FF-F797-44F2-9D1A-7D925F876CA5</object-id></tp:taxon-name><tp:taxon-authority>Motamedinia &amp; Skevington, 2020</tp:taxon-authority><tp:taxon-status xmlns:xlink="http://www.w3.org/1999/xlink" xlink:type="simple">sp. n.</tp:taxon-status></tp:nomenclature><tp:treatment-sec sec-type="materials"><title>Materials</title><list list-type="alpha-lower" list-content="occurrences"><list-item><p><bold>Type status:</bold> <named-content xmlns:xlink="http://www.w3.org/1999/xlink" content-type="dwc:typeStatus" xlink:type="simple">Holotype</named-content>. <bold>Occurrence:</bold> catalogNumber: <named-content xmlns:xlink="http://www.w3.org/1999/xlink" content-type="dwc:catalogNumber" xlink:type="simple">JSS50793</named-content>; recordedBy: <named-content xmlns:xlink="http://www.w3.org/1999/xlink" content-type="dwc:recordedBy" xlink:type="simple">A. Freidberg</named-content>; individualCount: <named-content xmlns:xlink="http://www.w3.org/1999/xlink" content-type="dwc:individualCount" xlink:type="simple">1</named-content>; sex: <named-content xmlns:xlink="http://www.w3.org/1999/xlink" content-type="dwc:sex" xlink:type="simple">Male</named-content>; associatedSequences: <named-content xmlns:xlink="http://www.w3.org/1999/xlink" content-type="dwc:associatedSequences" xlink:type="simple">GB: <ext-link ext-link-type="uri" xlink:href="https://www.ncbi.nlm.nih.gov/nuccore/MN549667" xlink:type="simple">MN549667</ext-link></named-content>; <bold>Location:</bold> country: <named-content xmlns:xlink="http://www.w3.org/1999/xlink" content-type="dwc:country" xlink:type="simple">Israel</named-content>; locality: <named-content xmlns:xlink="http://www.w3.org/1999/xlink" content-type="dwc:locality" xlink:type="simple">Zomet Ha'Amaqim (Jalame)</named-content>; decimalLatitude: <named-content xmlns:xlink="http://www.w3.org/1999/xlink" content-type="dwc:decimalLatitude" xlink:type="simple">32.716</named-content>; decimalLongitude: <named-content xmlns:xlink="http://www.w3.org/1999/xlink" content-type="dwc:decimalLongitude" xlink:type="simple">35.10</named-content>; <bold>Event:</bold> eventDate: <named-content xmlns:xlink="http://www.w3.org/1999/xlink" content-type="dwc:eventDate" xlink:type="simple">1993-05-18/22</named-content>; <bold>Record Level:</bold> institutionCode: <named-content xmlns:xlink="http://www.w3.org/1999/xlink" content-type="dwc:institutionCode" xlink:type="simple">TAU</named-content></p></list-item></list></tp:treatment-sec><tp:treatment-sec sec-type="Description"><title>Description</title><p><bold>Male</bold> (Fig. <xref ref-type="fig" rid="F5910294">16</xref>A-C). Body length (excluding antennae): 3.9 mm. <bold>Head.</bold> Scape dark with 1-2 dark upper bristles, pedicel brown with two long and two short upper bristles and two long lower bristles, flagellum tapering and brown pruinose (LF:WF = 3.0); arista with thickened base. Eyes meeting for a distance of 15-17 facets. Frons dark brown pruinose with a weak median shining tubercle. Vertex black, bearing an elevated ocellar triangle. Occiput dark with scattered dark bristles. <bold>Thorax.</bold> Postpronotal lobe light brown, grey pruinose and with 2-4 postpronotal light brown bristles along upper margin (up to 0.05 mm). Prescutum and scutum black, predominantly brown pruinose, with two uniseriate dorsocentral rows of dark bristles and longer supra-alar bristles. Scutellum black, brown pruinose with 14 thin short setae along posterior margin (up to 0.05 mm). Subscutellum and pleura dark brown, grey pruinose. Wing. Length: 4.1 mm. LW:MWW = 4.0. Wing almost entirely covered with microtrichia. Pterostigma dark-brown and complete. LS:LTC = 1.0. LTC:LFC = 1.1. Cross-vein r-m reaches dm shortly after one-third of the cell’s length. M<sub>1</sub> moderately undulating in middle. Halter length: 0.5 mm, base and knob dark brown, stem narrowly light brown. <bold>Legs.</bold> Coxae dark brown, grey pruinose. Fore and hind coxae with four to five short brown setae and mid coxa with two long dark setae and three brown setae on inner apical corner. Trochanters somewhat light brown partly grey pruinose. Fore femur dark brown with pale apices, grey pruinose bearing two rows of dark anteroventral small spines in apical half. Tibiae dark brown, grey pruinose, with two rows of short setae on anterior side and three rows on posterior. Tarsi light brown with scattered dark setae at anterior margin. Pulvilli yellow. Claws light brown with black tips. <bold>Abdomen.</bold> Ground colour dark brown, tergite 1 brown pruinose, with three to four long dark (up to 0.16 mm) and five to six short (up to 0.08 mm) brown lateral bristles. Tergites 2-5 brown pruinose with scattered brown setae. Sternites brown with some scattered dark setae. Membranous area ovate. <bold>Genitalia</bold>. Genital capsule in dorsal view: epandrium brown, grey pruinose. Epandrium longer than wide (MLE:MWE = 1.2) (Fig. <xref ref-type="fig" rid="F5360004">17</xref>A). Both surstyli rather rectangular-shaped at base. Left surstylus triangular-shaped in apical one third. Right surstylus broader than left one, with a small projection at outer margin in middle and with a longer finger-like projection at inner margin shortly before its apex, pointing towards left surstylus (Fig. <xref ref-type="fig" rid="F5360004">17</xref>A). Genital capsule in ventral view: subepandrial sclerite wide (Fig. <xref ref-type="fig" rid="F5360004">17</xref>B). Gonopods unequal, right gonopod higher than the left one. Phallus trifid; phallic guide short, broad and straight, with a long lateral projection towards right gonopod horizontally and bent upwards at its apex (Fig. <xref ref-type="fig" rid="F5360004">17</xref>B). Genital capsule in lateral view: phallic guide straight with a small dorsolateral projection before its apex (Fig. <xref ref-type="fig" rid="F5360004">17</xref>D). Left surstylus rounded with a finger-like projection apically and with a ventral margin distinctly concave in apical one third (Fig. <xref ref-type="fig" rid="F5360004">17</xref>D). Right surstylus broadened at base with two finger-like projection apically, the longer one is situated ventrally before the apex and the shorter one arising from the apex (Fig. <xref ref-type="fig" rid="F5360004">17</xref>E). Ejaculatory apodeme spade-shaped (Fig. <xref ref-type="fig" rid="F5360004">17</xref>C).</p></tp:treatment-sec><tp:treatment-sec sec-type="Diagnosis"><title>Diagnosis</title><p>This species can be recognised by asymmetrical surstyli in dorsal view, both surstyli rather rectangular-shaped at base, left surstylus triangular-shaped in apical one third, right surstylus with an inner finger-like projection shortly before its apex, pointing towards left surstylus in dorsal view and with small projection at outer margin in middle (Fig. <xref ref-type="fig" rid="F5360004">17</xref>A); gonopods unequal, right slightly higher than left one in ventral view (Fig. <xref ref-type="fig" rid="F5360004">17</xref>B); phallus trifid; phallic guide short and straight, with a long lateral projection towards right gonopod horizontally and bent upwards at its apex in ventral view (Fig. <xref ref-type="fig" rid="F5360004">17</xref>B). Phallic guide with a small but distinct dorsal projection shortly before its apex in lateral view (Fig. <xref ref-type="fig" rid="F5360004">17</xref>D, E).</p></tp:treatment-sec><tp:treatment-sec sec-type="Etymology"><title>Etymology</title><p>The specific epithet is derived from the Latin <tp:taxon-name><tp:taxon-name-part taxon-name-part-type="genus" reg="Eudorylas"/><tp:taxon-name-part taxon-name-part-type="species" reg="nasicus">nasicus</tp:taxon-name-part></tp:taxon-name> (= nose), referring to the long projection of the right surstylus in dorsal view.</p></tp:treatment-sec><tp:treatment-sec sec-type="Distribution"><title>Distribution</title><p>Israel (Fig. <xref ref-type="fig" rid="F5726156">6</xref>).</p></tp:treatment-sec><tp:treatment-sec sec-type="Taxon discussion"><title>Taxon discussion</title><p>Male <italic><tp:taxon-name><tp:taxon-name-part taxon-name-part-type="genus" reg="Eudorylas">E.</tp:taxon-name-part> <tp:taxon-name-part taxon-name-part-type="species" reg="nasicus">nasicus</tp:taxon-name-part></tp:taxon-name></italic> sp. n. can be identified by the shape of surstyli and phallic guide, which place it in close relation to <italic><tp:taxon-name><tp:taxon-name-part taxon-name-part-type="genus" reg="Eudorylas">E.</tp:taxon-name-part> <tp:taxon-name-part taxon-name-part-type="species" reg="unicolor">unicolor</tp:taxon-name-part></tp:taxon-name>, <tp:taxon-name><tp:taxon-name-part taxon-name-part-type="genus" reg="Eudorylas">E.</tp:taxon-name-part> <tp:taxon-name-part taxon-name-part-type="species" reg="wahisi">wahisi</tp:taxon-name-part></tp:taxon-name></italic> and <italic><tp:taxon-name><tp:taxon-name-part taxon-name-part-type="genus" reg="Eudorylas">E.</tp:taxon-name-part> <tp:taxon-name-part taxon-name-part-type="species" reg="pannonicus">pannonicus.</tp:taxon-name-part></tp:taxon-name></italic> The right surstylus of all four of these species shows an inner finger-like projection in dorsal view and the phallic guide has a distinct projection in ventral view. Compared to <italic><tp:taxon-name><tp:taxon-name-part taxon-name-part-type="genus" reg="Eudorylas">E.</tp:taxon-name-part> <tp:taxon-name-part taxon-name-part-type="species" reg="unicolor">unicolor</tp:taxon-name-part></tp:taxon-name></italic>, the right surstylus of <italic><tp:taxon-name><tp:taxon-name-part taxon-name-part-type="genus" reg="Eudorylas">E.</tp:taxon-name-part> <tp:taxon-name-part taxon-name-part-type="species" reg="nasicus">nasicus</tp:taxon-name-part></tp:taxon-name></italic> sp. n. has a distinct small projection at the outer margin in the middle in dorsal view (Fig. <xref ref-type="fig" rid="F5360004">17</xref>A), whereas in <italic><tp:taxon-name><tp:taxon-name-part taxon-name-part-type="genus" reg="Eudorylas">E.</tp:taxon-name-part> <tp:taxon-name-part taxon-name-part-type="species" reg="unicolor">unicolor</tp:taxon-name-part></tp:taxon-name></italic>, it does not have a distinct small projection at the outer margin in the middle (see Kehlmaier 2005a: Fig. 67j). Meanwhile, in <italic><tp:taxon-name><tp:taxon-name-part taxon-name-part-type="genus" reg="Eudorylas">E.</tp:taxon-name-part> <tp:taxon-name-part taxon-name-part-type="species" reg="nasicus">nasicus</tp:taxon-name-part></tp:taxon-name></italic> sp. n., the left surstylus in lateral view is rounded (circle-shaped), with a finger-like projection apically and with a ventral margin distinctly concave in the apical one third (Fig. <xref ref-type="fig" rid="F5360004">17</xref>D), whereas in <italic><tp:taxon-name><tp:taxon-name-part taxon-name-part-type="genus" reg="Eudorylas">E.</tp:taxon-name-part> <tp:taxon-name-part taxon-name-part-type="species" reg="unicolor">unicolor</tp:taxon-name-part></tp:taxon-name></italic>, the left surstylus is not rounded and has the ventral margin distinctly concave from the base to the apex. In <italic><tp:taxon-name><tp:taxon-name-part taxon-name-part-type="genus" reg="Eudorylas">E.</tp:taxon-name-part> <tp:taxon-name-part taxon-name-part-type="species" reg="wahisi">wahisi</tp:taxon-name-part></tp:taxon-name></italic>, the finger-like projection of right surstylus is wider and the lateral projection of the phallic guide is long (see Kehlmaier 2005a: Fig. 68a, j). In <italic><tp:taxon-name><tp:taxon-name-part taxon-name-part-type="genus" reg="Eudorylas">E.</tp:taxon-name-part> <tp:taxon-name-part taxon-name-part-type="species" reg="pannonicus">pannonicus</tp:taxon-name-part></tp:taxon-name></italic>, the finger-like projection of right surstylus is longer and the right gonopod has two distinct projections (Fig. <xref ref-type="fig" rid="F5911912">18</xref>B).</p></tp:treatment-sec><tp:treatment-sec sec-type="Notes"><title>Notes</title><p>DNA barcodes of <italic><tp:taxon-name><tp:taxon-name-part taxon-name-part-type="genus" reg="Eudorylas">Eudorylas</tp:taxon-name-part> <tp:taxon-name-part taxon-name-part-type="species" reg="nasicus">nasicus</tp:taxon-name-part></tp:taxon-name></italic> sp. n. and <italic><tp:taxon-name><tp:taxon-name-part taxon-name-part-type="genus" reg="Eudorylas">E.</tp:taxon-name-part> <tp:taxon-name-part taxon-name-part-type="species" reg="pannonicus">pannonicus</tp:taxon-name-part></tp:taxon-name></italic> are similar. See the notes under <italic><tp:taxon-name><tp:taxon-name-part taxon-name-part-type="genus" reg="Eudorylas">E.</tp:taxon-name-part> <tp:taxon-name-part taxon-name-part-type="species" reg="pannonicus">pannonicus</tp:taxon-name-part></tp:taxon-name></italic>.</p></tp:treatment-sec><tp:treatment-sec><!--Section generated to contain objects referenced in tp:taxon-treatment.--><fig id="F5910294" position="float" orientation="portrait"><object-id xmlns:xlink="http://www.w3.org/1999/xlink" content-type="arpha" xlink:type="simple">7D62E6F2-5F19-5AEF-B269-292D352233B6</object-id><object-id xmlns:xlink="http://www.w3.org/1999/xlink" content-type="doi" xlink:type="simple">10.3897/BDJ.8.e53609.figure16</object-id><label>Figure 16.</label><caption><p>Male of <italic><tp:taxon-name><tp:taxon-name-part taxon-name-part-type="genus" reg="Eudorylas">Eudorylas</tp:taxon-name-part> <tp:taxon-name-part taxon-name-part-type="species" reg="nasicus">nasicus</tp:taxon-name-part></tp:taxon-name></italic> Motamedinia &amp; Skevington sp. n. (JSS50793) (A) habitus in dorsal view, scale bar = 1 mm; (B) habitus in lateral view, scale bar = 1 mm; (C) compound eyes in lateral view, scale bar = 500 µm.</p></caption><graphic xmlns:xlink="http://www.w3.org/1999/xlink" xlink:href="bdj-08-e53609-g016.jpg" position="float" id="oo_426437.jpg" orientation="portrait" xlink:type="simple"><uri content-type="original_file" xlink:type="simple">https://binary.pensoft.net/fig/426437</uri></graphic></fig><fig id="F5360004" position="float" orientation="portrait"><object-id xmlns:xlink="http://www.w3.org/1999/xlink" content-type="arpha" xlink:type="simple">3585C15B-F036-5D31-8C60-17304A124019</object-id><object-id xmlns:xlink="http://www.w3.org/1999/xlink" content-type="doi" xlink:type="simple">10.3897/BDJ.8.e53609.figure17</object-id><label>Figure 17.</label><caption><p>Male genitalia of <italic><tp:taxon-name><tp:taxon-name-part taxon-name-part-type="genus" reg="Eudorylas">Eudorylas</tp:taxon-name-part> <tp:taxon-name-part taxon-name-part-type="species" reg="nasicus">nasicus</tp:taxon-name-part></tp:taxon-name></italic> sp. n. (JSS50793) (A) in dorsal view; (B) in ventral view; (C) ejaculatory apodeme; (D, E) in lateral view.</p></caption><graphic xmlns:xlink="http://www.w3.org/1999/xlink" xlink:href="bdj-08-e53609-g017.jpg" position="float" id="oo_342788.jpg" orientation="portrait" xlink:type="simple"><uri content-type="original_file" xlink:type="simple">https://binary.pensoft.net/fig/342788</uri></graphic></fig><fig id="F5726156" position="float" orientation="portrait"><object-id xmlns:xlink="http://www.w3.org/1999/xlink" content-type="arpha" xlink:type="simple">BCF922F9-ABF1-511F-81EA-5E4CA17988F4</object-id><object-id xmlns:xlink="http://www.w3.org/1999/xlink" content-type="doi" xlink:type="simple">10.3897/BDJ.8.e53609.figure6</object-id><label>Figure 6.</label><caption><p><italic><tp:taxon-name><tp:taxon-name-part taxon-name-part-type="genus" reg="Eudorylas">Eudorylas</tp:taxon-name-part></tp:taxon-name></italic> species distribution in the Middle East.</p></caption><graphic xmlns:xlink="http://www.w3.org/1999/xlink" xlink:href="bdj-08-e53609-g006.jpg" position="float" id="oo_426524.jpg" orientation="portrait" xlink:type="simple"><uri content-type="original_file" xlink:type="simple">https://binary.pensoft.net/fig/426524</uri></graphic></fig><fig id="F5911912" position="float" orientation="portrait"><object-id xmlns:xlink="http://www.w3.org/1999/xlink" content-type="arpha" xlink:type="simple">1D729725-078D-5C05-AF72-383E3098BF84</object-id><object-id xmlns:xlink="http://www.w3.org/1999/xlink" content-type="doi" xlink:type="simple">10.3897/BDJ.8.e53609.figure18</object-id><label>Figure 18.</label><caption><p>Male genitalia of <italic><tp:taxon-name><tp:taxon-name-part taxon-name-part-type="genus" reg="Eudorylas">Eudorylas</tp:taxon-name-part> <tp:taxon-name-part taxon-name-part-type="species" reg="pannonicus">pannonicus</tp:taxon-name-part></tp:taxon-name></italic> (JSS52207) (A) in dorsal view; (B) in ventral view; (C) phallus &amp; phallic guide in ventrolateral view; (D) ejaculatory apodeme; (E,F) in lateral view.</p></caption><graphic xmlns:xlink="http://www.w3.org/1999/xlink" xlink:href="bdj-08-e53609-g018.jpg" position="float" id="oo_426558.jpg" orientation="portrait" xlink:type="simple"><uri content-type="original_file" xlink:type="simple">https://binary.pensoft.net/fig/426558</uri></graphic></fig></tp:treatment-sec></tp:taxon-treatment>
