# Supplementary material for: Revision of Eudorylas Aczél, 1940 (Diptera, Pipunculidae) in the Middle East, with the description of four new species
Source: Biodivers Data J. 2020 Sep 17;8:e53609. doi: 10.3897/BDJ.8.e53609 (PMC7515934; doi:10.3897/BDJ.8.e53609)
Supplement: Supplementary material 1 — Uncorrected pairwise distances amongst Eudorylas species in the Middle East. [file bdj-08-e53609-s001.xlsx]

## Sheet: Sheet1
		1	2	3	4	5	6	7	8	9	10	11	12	13	14	15	16	17	18	19	20	21	22	23	24	25	26	27	28	29	30	31
1	Eudorylas_fluviatilis|Jeff_skevington_Specimen51914|MN549660
2	Eudorylas_obliquus|Jeff_Skevington_Specimen52306|MN549647	0.089153
3	Eudorylas_pannonicus|Jeff_Skevington_Specimen52305|MN549656	0.0624071	0.0861813
4	Eudorylas_corniculans_|Jeff_Skevington_Specimen52237|MN549655	0.117385	0.127786	0.106984
5	Eudorylas_blascoi|Jeff_Skevington_Specimen52223|MN549648	0.0401189	0.0846954	0.0609212	0.104012
6	Eudorylas_pannonicus|Jeff_Skevington_Specimen52207|MN549657	0.0639881	0.0877976	0.0104167	0.108631	0.0625
7	Eudorylas_corniculans_|Jeff_Skevington_Specimen52206|MN549645	0.118871	0.121842	0.106984	0.0104012	0.104012	0.108631
8	Eudorylas_fluviatilis|Jeff_Skevington_Specimen52195|MN549661	0	0.089153	0.0624071	0.117385	0.0401189	0.0639881	0.118871
9	Eudorylas_bihamatus_|Jeff_Skevington_Specimen52191|MN549663	0.129129	0.135135	0.121622	0.0510511	0.118619	0.120301	0.0525526	0.129129
10	Eudorylas_corniculans|Jeff_Skevington_Specimen52187|MN549644	0.115899	0.123328	0.105498	0.00594354	0.102526	0.107143	0.00742942	0.115899	0.0525526
11	Eudorylas_blascoi|Jeff_Skevington_Specimen52179|MN549665	0.0401189	0.0846954	0.0609212	0.104012	0	0.0625	0.104012	0.0401189	0.118619	0.102526
12	Eudorylas_fluviatilis|Jeff_Skevington_Specimen52168|MN549664	0.00207039	0.0931677	0.0662526	0.126294	0.0434783	0.0641822	0.126294	0.00207039	0.130435	0.124224	0.0434783
13	Eudorylas_zermattensis|Jeff_Skevington_Specimen52162|MN549662	0.0823723	0.0939044	0.0807249	0.133443	0.0757825	0.0823723	0.131796	0.0823723	0.138386	0.131796	0.0757825	0.0890269
14	Eudorylas_fluviatilis|Jeff_Skevington_Specimen52160|MN549652	0	0.089153	0.0624071	0.117385	0.0401189	0.0639881	0.118871	0	0.129129	0.115899	0.0401189	0.00207039	0.0823723
15	Eudorylas_fluviatilis|Jeff_Skevington_Specimen52151|MN549666	0.00332779	0.0898502	0.0682196	0.129784	0.0415973	0.0665557	0.129784	0.00332779	0.136439	0.12812	0.0415973	0.00207039	0.0865225	0.00332779
16	Eudorylas_blascoi|Jeff_Skevington_Specimen52039|MN549654	0.038633	0.0832095	0.0594354	0.102526	0.00148588	0.0610119	0.102526	0.038633	0.117117	0.10104	0.00148588	0.0414079	0.07743	0.038633	0.0399334
17	Eudorylas_blascoi|Jeff_Skevington_Specimen52023|MN549646	0.0401189	0.0846954	0.0609212	0.10104	0.00297177	0.0625	0.10104	0.0401189	0.115616	0.0995542	0.00297177	0.0434783	0.0790774	0.0401189	0.0415973	0.00148588
18	Eudorylas_bipertitus|Jeff_Skevington_Specimen50815|MN549653	0.0997024	0.111607	0.0952381	0.077381	0.0982143	0.099851	0.077381	0.0997024	0.0857143	0.0744048	0.0982143	0.0975104	0.120462	0.0997024	0.11	0.0967262	0.0982143
19	Eudorylas_gemellus|Jeff_Skevington_Specimen50796|MN549659	0.0720165	0.0843621	0.0740741	0.117284	0.0761317	0.0804124	0.117284	0.0720165	0.135699	0.113169	0.0761317	0.0709459	0.0904762	0.0720165	0.0772947	0.0740741	0.0740741	0.0948454
20	|Eudorylas_wahisi|Jeff_Skevington_Specimen50793|MN549667	0.0653789	0.0861813	0.0118871	0.106984	0.063893	0.0133929	0.106984	0.0653789	0.124625	0.105498	0.063893	0.068323	0.0856672	0.0653789	0.0698835	0.0624071	0.063893	0.0952381	0.0740741
21	Eudorylas_obliquus|Jeff_Skevington_Specimen50764|MN549651	0.106383	0.0170213	0.093617	0.148936	0.106383	0.102564	0.140426	0.106383	0.161702	0.144681	0.106383	0.104396	0.118483	0.106383	0.101449	0.102128	0.102128	0.140426	0.0991379	0.0978723
22	Eudorylas_fluviatilis|Jeff_Skevington_Specimen50763|MN549649	0.0172414	0.112069	0.0603448	0.137931	0.0603448	0.0692641	0.137931	0.0172414	0.159483	0.133621	0.0603448	0.0167598	0.0817308	0.0172414	0.0147059	0.0560345	0.0560345	0.125	0.0689655	0.0646552	0.0948276
23	Eudorylas_fluviatilis|Jeff_Skevington_Specimen51830|MN549650	0	0.089153	0.0624071	0.117385	0.0401189	0.0639881	0.118871	0	0.129129	0.115899	0.0401189	0.00207039	0.0823723	0	0.00332779	0.038633	0.0401189	0.0997024	0.0720165	0.0653789	0.106383	0.0172414
24	Eudorylas_avis|CNC_Diptera_6829|MN549658	0.0769231	0.0804196	0.0874126	0.101399	0.0769231	0.0839161	0.0944056	0.0769231	0.118881	0.0944056	0.0769231	0.064	0.0874126	0.0769231	0.0804196	0.0769231	0.0769231	0.105263	0.0670103	0.0944056	0.079	0.072	0.0769231
25	Eudorylas_zermattensis|COI-5P|LT671753	0.0835962	0.0993691	0.0804416	0.134069	0.0757098	0.0853081	0.134069	0.0835962	0.139021	0.132492	0.0757098	0.0910973	0.00329489	0.0835962	0.0881864	0.0772871	0.0788644	0.120063	0.0917226	0.0867508	0.119149	0.0818966	0.0835962	0.0874126
26	Eudorylas_longifrons|COI-5P|LT671752	0.0942813	0.0911901	0.0911901	0.112828	0.0927357	0.0928793	0.114374	0.0942813	0.119195	0.111283	0.0927357	0.0993789	0.0924092	0.0942813	0.1	0.0911901	0.0896445	0.0975232	0.0478261	0.0958269	0.102128	0.0732759	0.0942813	0.0842105	0.0917574
27	Eudorylas_fluviatilis|COI-5P|LT671751	0.00315457	0.0914826	0.0662461	0.12776	0.0410095	0.0679305	0.129338	0.00315457	0.135861	0.126183	0.0410095	0	0.0840198	0.00315457	0.00166389	0.0394322	0.0410095	0.109005	0.0760626	0.0694006	0.102128	0.012931	0.00315457	0.0769231	0.0838509	0.0933126
28	Eudorylas_chvalai|COI-5P|LT671750	0.110585	0.126382	0.118483	0.131122	0.104265	0.117089	0.131122	0.110585	0.129747	0.129542	0.104265	0.109959	0.127063	0.110585	0.11	0.102686	0.104265	0.113924	0.120805	0.115324	0.144681	0.103448	0.110585	0.0912281	0.122862	0.115265	0.107309
29	Eudorylas_blascoi|COI-5P|LT671748	0.0401855	0.0865533	0.064915	0.109737	0.0139104	0.0665635	0.106646	0.0401855	0.122291	0.108192	0.0139104	0.0393375	0.0759076	0.0401855	0.0366667	0.0123648	0.0139104	0.102167	0.0782609	0.0680062	0.093617	0.0474138	0.0401855	0.0807018	0.0762053	0.0884146	0.0357698	0.0981308
30	Eudorylas_blascoi|COI-5P|LT671749	0.0425868	0.0867508	0.0678233	0.11041	0.0173502	0.0695103	0.107256	0.0425868	0.121643	0.108833	0.0173502	0.0393375	0.0790774	0.0425868	0.0399334	0.0157729	0.0173502	0.102686	0.0760626	0.0709779	0.093617	0.0474138	0.0425868	0.0804196	0.0791925	0.088647	0.0388199	0.0979782	0.00155521

## Sheet: Caption
Table. Estimates of Evolutionary Divergence between Sequences
The number of base differences per site from between sequences are shown. This analysis involved 30 nucleotide sequences. Codon positions included were 1st+2nd+3rd+Noncoding. All ambiguous positions were removed for each sequence pair (pairwise deletion o
1. Kumar S., Stecher G., Li M., Knyaz C., and Tamura K. (2018). MEGA X: Molecular Evolutionary Genetics Analysis across computing platforms. Molecular Biology and Evolution 35:1547-1549.
Disclaimer: Although utmost care has been taken to ensure the correctness of the caption, the caption text is provided "as is" without any warranty of any kind. Authors advise the user to carefully check the caption prior to its use for any purpose and re
